# Supplementary material for: Endothelial progenitor cells stimulate neonatal lung angiogenesis through FOXF1-mediated activation of BMP9/ACVRL1 signaling
Source: Nat Commun. 2022 Apr 19;13:2080. doi: 10.1038/s41467-022-29746-y (PMC9019054; doi:10.1038/s41467-022-29746-y)
Supplement: Supplementary file 2 — Source Data [file 41467_2022_29746_MOESM2_ESM.xlsx]

## Sheet: Figure 4
4a				4b					4c					4e			4f
Foxf1WT-GFP/+				Foxf1WT-GFP/+					WT	Foxf1WT/S52F			WT	Foxf1WT/S52F			Foxf1WT-GFP/+
Foxf1	Acvrl1			Tmem100	Calcrl	Clec14a			0.85227	0.651			3817.95	3102.87			E18.5	P7
2.83432	3.3976			3.17389	2.61388	2.42236			1.04387	0.33042			4366.03	3913.23			87.5	84.71
3.10961	2.47006			2.47975	2.96774	3.1463			1.14597	0.825585			4880.93	3213.67			85.64	81.94
3.41451	2.87365			3.29126	3.38548	2.93863			0.9276	1.03286			4091.11	3906.67			86.85	83.97
3.72464	3.01788			2.89864	2.55799	3.19195			1.23702	0.815055			4356.21	2955.14			88.37	86.89
									1.08688	0.51243			4784.84	3645.27			86.26	86.23
																	87.11	84.68
Foxf1WT-GFP/S52F				Foxf1WT-GFP/S52F													Foxf1WT-GFP/S52F
Foxf1	Acvrl1			Tmem100	Calcrl	Clec14a											E18.5	P7
1.54743	1.07232			1.18966	1.53731	0.725121											62.05	64.79
1.78039	1.34597			1.15628	1.77427	1.09098											64.56	61.71
1.42831	0.983149			0.863455	1.06708	0.85244											66.18	64.44
1.74673	1.2732			1.2539	1.29448	1.30066											65	62.04
																	67.46	69.58
																	69.31	66.18

## Sheet: Figure 5
5c				5f
Vector				Vector
pCMV	pCMV-FOXF1			pCMV	pCMV-FOXF1	pCMV-FOXF1 S52F
2.08467	1.24435			1.22669	1.36386	1.48477
1.65536	1.46068			1.47718	1.65	1.92887
1.19194	2.04299			1.86442	1.8145	1.8049
1.6943	1.83384
1.95252	1.56021			ACE80
1.97471	2.03232			pCMV	pCMV-FOXF1	pCMV-FOXF1 S52F
ACE400				3.73363	18.1443	5.56523
pCMV	pCMV-FOXF1			4.14569	16.2327	4.91272
2.90971	20.572			3.65749	14.9469	5.57119
3.39958	20.2804
3.2102	16.9514			ACE80mt
3.68346	13.7068			pCMV	pCMV-FOXF1	pCMV-FOXF1 S52F
3.97824	16.2105			2.52396	6.95762	4.09883
4.61404	13.0815			3.13907	5.93789	5.03255
				3.35429	6.66749	4.63182

## Sheet: Figure 6
6c
Vector							FOXF1							FOXF1 S52F
pCMV	pCMV-Erg	pCMV-Ets1	pCMV-Fli1	pCMV-Spi1			pCMV	pCMV-Erg	pCMV-Ets1	pCMV-Fli1	pCMV-Spi1			pCMV	pCMV-Erg	pCMV-Ets1	pCMV-Fli1	pCMV-Spi1
1.3946	3.0488	3.0101	3.3331	1.3678			17.863	20.7465	20.5785	29.457	12.7538			7.7331	7.0638	7.0479	8.4975	4.8621
1.4424	2.3879	3.1123	3.0592	3.4724			15.3862	20.7385	24.245	34.7201	13.9879			7.6616	8.0243	9.0073	9.7732	5.1799
1.1028	3.3463	2.4577	3.027	3.109			16.4527	18.5149	20.303	35.5029	16.8002			6.8112	6.7297	6.7501	8.6601	6.0056
0.9969	2.9322	3.0852	2.9416	1.9814			18.6239	22.2912	19.5952	30.6916	13.1344			7.7658	7.1597	7.7553	7.6358	4.9273

## Sheet: Figure 7
7b					7c						7e					7f
Ratio of pSmad1 to Smad1					Control						siControl					siControl
Untreated	BMP9+siControl	BMP9+siFoxf1			siControl	siAcvrl1	siEng	siFoxf1			Untreated	BMP9	BMP9+Alk1-Fc			Untreated	BMP9	BMP9+Alk1-Fc
1.083	4.56	1.721			1.76074	1.22234	1.46174	1.67793			2397	3083	3024			22	36	24
1.129	5.404	1.956			1.56361	1.30953	1.52506	1.76629			1966	2576	2432			29	30	26
0.927	3.871	1.858			1.973	1.45327	1.34539	1.47746			2233	2219	2462			30	27	27
											2467	2458	2288			27	41	29
Ratio of Acvrl1 to Actin					BMP9 treatment						2305	2343	2738			31	32	39
pCMV	pCMV-FOXF1	pCMV-FOXF1 S52F			siControl	siAcvrl1	siEng	siFoxf1			2560	3199	2926			37	25	32
1.026	3.333	0.818			18.7965	4.15413	7.49917	10.5405			2490	2348	2568			35	36	35
1.035	2.745	0.774			19.4877	6.18962	6.32001	11.6455			3038	2698	2801			24	28	20
0.94	3.648	1.39			21.539	7.49036	8.42191	8.86792			siFoxf1					siFoxf1
											Untreated	BMP9	BMP9+Alk1-Fc			Untreated	BMP9	BMP9+Alk1-Fc
Ratio of Foxf1 to Actin											362	1861	270			1	19	5
pCMV	pCMV-FOXF1	pCMV-FOXF1 S52F									386	1720	507			2	9	6
1.01	0.924	0.699									280	2086	333			5	20	10
1.213	0.888	0.548									205	1650	350			2	17	4
0.954	1.216	0.453									367	1355	435			6	13	7
											356	2278	199			3	14	8
											418	1421	288			4	25	5
											361	2046	344			5	15	9

## Sheet: Figure 8
8b						8c						8d
siControl						siControl						siControl
Endothelial	Epithelial	Hematopoietic	Fibroblast			Untreated	siControl	siAcvrl1	siAcvrl1+BMP9			Untreated	siControl	siAcvrl1	siAcvrl1+BMP9
1.06739	0.0835332	0.0930554	0.244645			91.84	94.41	80.89	89.56			25.1185	26.3085	19.1838	32.211
0.980101	0.0529163	0.0751878	0.219107			95.02	93.37	82.74	90.35			35.6078	32.3162	24.2353	20.022
1.0341	0.169695	0.111029	0.188734			93.92	92.7	87.33	83.32			29.6186	33.3342	22.2636	26.7958
						92.92	87.23	86.81	85.66			33.6756	29.3991	20.3467	22.0408
siAcvrl1						89.69	85.71	84.86	92.35			31.7835	32.4796	19.3523	28.2901
Endothelial	Epithelial	Hematopoietic	Fibroblast			91.53	90.87	83.51	93.56			29.9312	27.5927	23.4113	24.2856
0.602952	0.0701587	0.112109	0.161377									27.9896	24.7201	19.5866	27.7046
0.762399	0.137557	0.0493962	0.190894									26.0065	28.8038	21.6782	30.5006
0.69378	0.0568281	0.104859	0.118643									33.049	26.836	23.7955	29.6292
												28.2094	25.9428	17.8931	25.6703

## Sheet: Figure 9
9c					9e					9f
WT					WT					WT
Untreated	Saline	BMP9			Untreated	Saline	BMP9			Untreated	Saline	BMP9
43.252	45.816	45.974			45.135	53.119	52.074			92.57	92.71	90.86
46.707	44.525	49.103			55.735	60.921	57.325			93.1	87.51	92.7
48.144	47.536	46.335			57.113	54.413	56.8			89.84	90.89	91.24
40.566	39.586	51.883			51.198	56.886	47.991			90.87	90.87	92.3
48.601	42.676	52.967			57.949	49.555	57.374			91.53	91.53	90.16
42.494	47.115	43.397			59.251	48.48	53.078			86.81	86.81	87.81
44.609	52.298	43.651			53.016	54.302	59.691			90.57	86.63	90.1
50.144	51.161	38.454			60.763	52.941	53.075			91.23	92.65	91.62
47.171	47.354	43.863			47.343	50.233	49.208
54.813	50.062	49.428			52.313	58.976	44.502
Foxf1WT/S52F										Foxf1WT/S52F
Untreated	Saline	BMP9			Untreated	Saline	BMP9			Untreated	Saline	BMP9
29.46	35.304	48.32			60.062	60.869	61.828			84.86	87.23	92.7
33.282	28.54	43.21			66.862	68.634	51.068			85.71	80.63	86.63
25.787	28.19	49.515			65.31	63.571	54.333			87.51	81.62	87.81
29.48	33.597	36.143			60.53	70.734	56.958			85.89	89.04	92.65
27.549	37.68	41.985			64.479	64.593	63.839			80.16	83.82	91.92
35.24	27.537	40.754			56.49	63.258	58.166			82.3	80.14	92.24
33.07	33.062	47.425			70.062	59.436	64.019			80.63	83.82	89.84
35.165	29.006	45.935			68.621	67.561	50.676			89.04	89.92	83.14
36.848	30.597	37.822			64.47	66.376	57.062
31.873	25.577	40.186			60.355	60.241	49.548

## Sheet: S.Fig 3
S.Fig3
Endothelial		AT1		Matrix.FB-2
WT	Foxf1WT/S52F	WT	Foxf1WT/S52F	WT	Foxf1WT/S52F
36	24	45	27	12	17
42	25	36	34	7	17
39	22	36	24	10	22
34	27	34	30	12	22
34	23	39	33	8	17
32	31	39	33	9	21
40	23	41	27	14	18
37	28	33	35	10	21

## Sheet: S.Fig 7
S.Fig7
Acvrl1		Tmem100
WT	Foxf1WT/S52F	WT	Foxf1WT/S52F
27	18	26	19
28	15	28	22
28	18	24	15
25	19	30	16
30	16	31	22
29	22	27	24
25	21	26	21
28	23	29	18

## Sheet: S.Fig 9
s9b								s9c
Foxf1WT-GFP/+								Foxf1WT-GFP/+
Pecam1	Bmpr2	Eng	Id1	Id3	Nkx2-1			Acvrl1 (ALK1)	Acvr1 (ALK2)	Bmpr1a (ALK3)	Acvrl1b (ALK4)	Tgfbr1 (ALK5)	Bmpr1b (ALK6)
3.99027	3.50153	2.2255	3.61142	2.63781	0.116242			1.12565	0.133329	0.0184416	0.134558	0.145248	0.0742241
4.07515	3.27687	3.19736	3.68614	3.21967	0.115227			0.839544	0.0475954	0.189968	0.0999323	0.223578	0.0986349
3.71556	3.93815	2.58509	3.58638	2.55679	0.262029			0.913066	0.0882515	0.0758092	0.0535416	0.155947	0.0532318
3.7682	3.65089	2.73362	3.0745	2.47276	0.32808
Foxf1WT-GFP/S52F								Foxf1WT-GFP/S52F
Pecam1	Bmpr2	Eng	Id1	Id3	Nkx2-1			Acvrl1 (ALK1)	Acvr1 (ALK2)	Bmpr1a (ALK3)	Acvrl1b (ALK4)	Tgfbr1 (ALK5)	Bmpr1b (ALK6)
3.77697	3.30488	2.29656	2.05408	0.915834	0.152004			0.409873	0.132305	0.0832805	0.125136	0.0536484	0.0716615
3.78844	4.08378	2.74691	2.74199	1.02528	0.170542			0.570324	0.0549912	0.159796	0.220321	0.148412	0.0930391
3.80028	3.32802	3.21037	2.37461	1.08161	0.163713			0.505007	0.097126	0.109193	0.0871081	0.0896411	0.166431
4.05161	3.51088	2.80769	2.25163	1.41359	0.332609

## Sheet: S.Fig 15
S15
Vector							FOXF1							FOXF1 S52F
pCMV	pCMV-Erg	pCMV-Ets1	pCMV-Fli1	pCMV-Spi1			pCMV	pCMV-Erg	pCMV-Ets1	pCMV-Fli1	pCMV-Spi1			pCMV	pCMV-Erg	pCMV-Ets1	pCMV-Fli1	pCMV-Spi1
2.44539	3.94098	2.92711	3.6276	2.11012			10.2064	17.5184	14.2191	20.964	5.472			5.42617	6.54358	6.26175	6.73989	6.34765
2.22524	2.74246	3.57259	3.96211	1.74941			9.75291	16.2865	17.8027	25.0047	8.52644			5.22594	6.3735	6.28827	6.77781	6.74138
2.21477	2.62806	3.53741	3.58116	1.43455			11.0169	19.4274	13.4618	30.9294	7.42131			4.16587	6.28328	6.33982	6.47958	6.35958
2.46532	4.26852	4.47495	2.89747	1.99435			9.82956	21.5155	18.1108	26.9871	5.59907			4.02762	6.61442	6.67728	6.7147	6.2275

[truncated: 5 more sheets: S.Fig 16, S.Fig 17, S.Fig 18, S.Fig 19, S.Fig 21]
